# Supplementary material for: How Can Material Stock Studies Assist the Implementation of the Circular Economy in Cities?
Source: Environ Sci Technol. 2022 Nov 28;56(24):17523–30. doi: 10.1021/acs.est.2c05275 (PMC9775195; doi:10.1021/acs.est.2c05275)
Supplement: Supplementary file 1 — es2c05275_si_001.xlsx [file es2c05275_si_001.xlsx]

## Sheet: start
	Supporting Information for the article:
	Title
	Authors
	Journal	TBC
	Year	2022

## Sheet: database
	Author(s)	Year	Title	Published in	Type of Publication	Research approach (theoretical, empirical, both)	Geographical cover						Location (city)			Amount of structural Materials are clearly mentioned in results																							end-use sector									Type stock (time use)
category							Does the study focus on one city (region)?	more city (regions?	Does the study include rural regions and hinterlands?	focus on a whole nation?	focus on more nations?	Is the study about global trends?		Country	Continent	Timber?	Masony (Bricks, stone)?	Concrete?	gravel	cement	steel	iron	aluminium	copper	lithium	metal	sand	glass (and ceramics)	lime	mortar - gypsum	marl/ clay	carpet	textles	aggregates / composites	plastics	paper	other / undefined	other defined	residential buildings	industrial building	commercial building (service)	buildings (not defined)	infrastructure public transport and roads	vehicles	infrastructure energy (gas, electricity), communication, water, waste ...	domestic/Consumer durables	industrial and business durables (incl machineries)	Are in-use stocks calculated?	Are obsolete stocks calculated?
1	STUDIES IN 1 CITY OR MORE CITIES (subnational, territories)
1	Song, L., Dai, S., Cao, Z., Liu, Y., Chen, W.-Q.	2021	High spatial resolution mapping of steel resources accumulated above ground in mainland China: Past trends and future prospects	Journal of Cleaner Production	journal	empirical	0	1	0	1	0	0	Beijing-Tianjin-Hebei agglomeration, Yangtze River Delta, Guangdong-Hong Kong-Macao Greater Bay Area, and Chengdu-Chongqing metropolitan	China (+HK)	Asia	0	0	0	0	0	1	0	0	0	0	0	0	0	0	0	0	0	0	0	0	0	0		0	0	0	1	1	0	0	1	1	1	0
1	Guo, J., Fishman, T., Wang, Y., Miatto, A., Wuyts, W., Zheng, L., Wang, H., Tanikawa, H.	2021	Urban development and sustainability challenges chronicled by a century of construction material flows and stocks in Tiexi, China	Journal of Industrial Ecology	journal	Empirical	1	0	0	0	0	0	Tiexi	China	Asia	1	1	1	1	1	1	0	0	0	0	0	1	1	1	0	0	0	0	0	0	0	0		1	1	1	0	0	0	0	0	0	0	0
1	Huuhka, S., Kolkwitz, M.	2021	Stocks and flows of buildings: Analysis of existing, demolished, and constructed buildings in Tampere, Finland, 2000–2018	Journal of Industrial Ecology	journal	empirical	1	0	0	0	0	0	Tampere	Finland	Europe	1	1	1	0	0	1	0	0	0	0	0	0	0	0	0	0	0	0	0	0	0	1		1	1	1	0	0	0	0	0	0	1	0
1	Tirado, R., Aublet, A., Laurenceau, S., Thorel, M., Louërat, M., Habert, G.	2021	Component-based model for building material stock and waste-flow characterization: A case in the Île-de-France region""	Sustainability (Switzerland)""	journal	empirical	1	0	0	0	0	0	ile-de-france	france	europe	1	1	1	0	0	0	0	0	0	0	0	0	0	0	1	0	0	0	0	0	0	0		1	1	1	0	0	0	0	0	0	1	0
1	Berrill, P. and Hertwich, E.G.Buildings and Cities, 2(1).	2021	Material flows and GHG emissions from housing stock evolution in US counties, 2020–60	Buildings and Cities	Journal	empirical	0	1	0	1	0	0	Harris County, Providence, Rhode Island, San Juan County, Marquette County	USA	N-America	0	0	1	0	0	0	0	0	0	0	0	0	0	0	0	0	0	0	0	0	0	0		1	0	0	0	0	0	0	0	0	0	1
1	Towa, E., Zeller, V., Merciai, S., Achten, W.M.J.	2021	Regional waste footprint and waste treatments analysis	Waste Management	Journal	empirical	0	1	0	0	0	0	Flanders, Brussels, walloon	Belgium	Europe	1	0	0	0	0	0	0	0	0	0	1	0	1	0	0	0	0	1	0	1	1	0	oils, food, construction materials	0	0	0	0	0	0	0	0	0	0	1
1	Lederer, J., Gassner, A., Fellner, J., Mollay, U., Schremmer, C.	2021	Raw materials consumption and demolition waste generation of the urban building sector 2016–2050: A scenario-based material flow analysis of Vienna	Journal of Cleaner Production	journal	empirical	1	0	0	0	0	0	Vienna	Austria	Europe	1	1	1	1	0	1	1	0	0	0	0	1	1	0	0	0	0	0	0	1	0	0	mineral wool	1	1	1	0	0	0	0	0	0	1	0
1	Volk, R., Müller, R., Reinhardt, J., Schultmann, F.	2019	An Integrated Material Flows, Stakeholders and Policies Approach to Identify and Exploit Regional Resource Potentials	Ecological Economics	journal	empirical	0	1	0	0	0	0	federal state of Baden-Württemberg	Germany	Europe	1	1	1	0	0	0	0	0	0	0	1	0	1	0	0	0	0	1	0	1	0	1		1	1	1	0	1	0	0	0	0	1	0
1	Augiseau, V., Kim, E.	2021	Inflows and outflows from material stocks of buildings and networks and their space-differentiated drivers: The case study of the paris region	Sustainability (Switzerland)	Journal	empirical	1	0	indirect	0	0	0	Paris	France	Europe	1	1	1	0	0	0	0	0	0	0	0	0	0	0	0	0	0	0	1	1	0	1		1	1	1	0	1	0	1	0	0	1	0
1	Mollaei, A., Ibrahim, N., Habib, K.	2021	Estimating the construction material stocks in two canadian cities: A case study of Kitchener and Waterloo	Journal of Cleaner Production	journal	empirical	1	1	0	0	0	0	Kitchener, Waterloo	Canada	North-America	1	1	1	0	0	1	0	0	0	0	0	0	0	0	1	0	0	0	1	0	0	0	asphalt, PCC	1	1	1	0	1	0	0	0	0	1	0
1	Van den Berghe, k:, Verhagen J.T.	2021	Making it Concrete: Analysing the Role of Concrete Plants’ Locations for Circular City Policy Goals	Frontiers Built Environment	Journal	empirical	1	0	0	0	0	0	The Hague	Netherlands	Europe	1	1	1	1	0	1	1	1	0	0	0	0	1	0	1	0	0	0	0	0	0	1	bitumen	1	1	1	0	0	0	0	0	0	0	0
1	Augiseau, V., Kim, E.	2021	Spatial characterization of construction material stocks: The case of the Paris region	Resources, Conservation and Recycling	Journal	empirical	1	0	0	0	0	0	Paris	France	Europe	1	1	1	0	0	0	0	0	0	0	1	0	0	0	0	0	0	0	1	1	0	0	petroleum based materials	1	1	1	0	1	0	0	0	0	1	0
1	Tazi, N., Idir, R., Ben Fraj, A.	2021	Towards achieving circularity in residential building materials: Potential stock, locks and opportunities	Journal of Cleaner Production	journal	empirical	0	1	0	1	0	0	13 regions	France	Europe	1	1	1	0	0	0	0	0	0	0	0	1	1	0	1	1	0	0	0	0	0	0	stones, asphalt, tiles, plaster	1	0	0	0	0	0	0	0	0	0	0
1	Lausselet, C., Urrego, J.P.F., Resch, E., Brattebø, H.	2021	Temporal analysis of the material flows and embodied greenhouse gas emissions of a neighborhood building stock	Journal of Industrial Ecology	journal	empirical	1	0	0	0	0	0	Elverum	Norway	Europe	1	0	0	0	0	0	0	0	0	0	0	0	0	0	0	0	0	0	0	0	0	0		1	0	1	0	0	0	0	0	0	1	0
1	Chen, Y., Cai, G., Zheng, L., Zhang, Y., Qi, X., Ke, S., Gao, L., Bai, R., Liu, G.	2021	Modeling waste generation and end-of-life management of wind power development in Guangdong, China until 2050	Resources, Conservation and Recycling	Journal	empirical	0	1	0	0	0	0	Guangdong	China	Asia	0	0	0	0	0	0	0	0	0	0	0	0	0	0	0	0	0	0	0	0	0	0		0	0	0	0	0	0	1	0	0	1	1
1	Wu, P.-Y., Mjörnell, K., Mangold, M., Sandels, C., Johansson, T.	2021	A data-driven approach to assess the risk of encountering hazardous materials in the building stock based on environmental inventories	Sustainability (Switzerland)""		empirical	1	0	0	0	0	0	Gothenburg	Sweden	europe	0	0	0	0	0	0	0	0	0	0	0	0	0	0	0	0	0	0	0	0	0	0		0	0	0	1	0	0	0	0	0	1	0
1	Ajayebi, A., Hopkinson, P., Zhou, K., Lam, D., Chen, H.-M., Wang, Y.	2021	Estimation of structural steel and concrete stocks and flows at urban scale–towards a prospective circular economy	RCR		empirical	1	0	0	0	0	0	Bradford	UK	Europe	0	0	1	0	0	1	0	0	0	0	0	0	0	0	0	0	0	0	0	0	0	0		0	0	0	1	0	0	0	0	0	1	0
1	Mohammadi, E., Singh, S.J., Habib, K.	2021	How big is circular economy potential on Caribbean islands considering e-waste?	Journal of Cleaner Production""		empirical	0	1	0	0	0	0	caribbean islands	caribbean	LAC	0	0	0	0	0	0	0	0	0	0	1	0	0	0	0	0	0	0	0	0	0	0		0	0	0	0	0	0	0	1	0	0	1
1	Noll, D., Lauk, C., Haas, W., Singh, S.J., Petridis, P., Wiedenhofer, D.	2021	The sociometabolic transition of a small Greek island: Assessing stock dynamics and resource flows	Journal of Industrial Ecology""		empirical	0	1	0	0	0	0	Greek island	Greece	europe	0	0	0	0	0	0	0	0	0	0	0	0	0	0	0	0	0	0	0	0	0	0		0	0	0	0	0	0	0	0	0	0	0
1	Arbabi, H., Lanau, M., Li, X., Meyers, G., Dai, M., Mayfield, M., Densley Tingley, D.,"57196236268;57210592670;57189716637;57192114610;57212503765;56430668700;55293435700;"	2021	A scalable data collection, characterization and and accounting framework for urban material stocks	Journal of Industrial Ecology""		empirical	1	0	0	0	0	0	sheffield	UK	europe	na	0	0	0	0	0	0	0	0	0	0	0	0	0	0	0	0	0	0	0	0	0		0	0	0	0	0	0	0	0	0	0	0
1	Mahdjoub, N., Kalina, M., Augustine, A., Tilley, E.	2021	Innovating traditional building materials in Chembe, Malawi: assessing post-consumer waste glass and burnt clay bricks for performance and circularity	International Journal of Sustainable Engineering	journal	empirical	1	0	0	0	0	0	Chembe	Malawi	Africa	1	0	0	0	0	0	0	0	0	0	0	0	1	0	0	0	0	0	0	0	0	0		0	0	0	0	0	0	0	1	0	0	1
1	Shahi, S., Wozniczka, P., Rausch, C., Trudeau, I., Haas, C.	2021	A computational methodology for generating modular design options for building extensions	Automation in Construction	Journal	design + demo	1	0	0	0	0	0	Hamilton	Canada	North-America	0	0	0	0	0	0	0	0	0	0	0	0	0	0	0	0	0	0	0	0	0	1		1	0	0	0	0	0	0	0	0	0	1
1	Santos, M.M., Lanzinha, J.C.G., Ferreira, A.V.	2021	Proposal for a methodology for sustainable rehabilitation strategies of the existing building stock—the ponte gêa neighborhood	Designs	journal	design, no demo	1	0	0	0	0	0	the Ponte Gêa neighborhood, in the city of Beira	Mozambique	Africa	0	0	0	0	0	0	0	0	0	0	0	0	0	0	0	0	0	0	0	0	0	0		0	0	0	1	0	0	0	0	0	0	0
1	Cristiano, S., Ghisellini, P., D'Ambrosio, G., Xue, J., Nesticò, A., Gonella, F., Ulgiati, S.	2021	Construction and demolition waste in the Metropolitan City of Naples, Italy: State of the art circular design	Journal of Cleaner Production		empricial	1	0	0	0	0	0	Napoli	Italy	Europe	0	1	1	0	0	1	1	0	0	0	0	1	0	0	0		0	0	1	0	0	0	soils	1	1	1	1	0	0	0	0	0	0	1
1	Wuyts, W., Sedlitzky, R., Morita, M., Tanikawa, H.	2020	Understanding and managing vacant houses in support of a material stock-type society-The case of Kitakyushu, Japan	Sustainability (Switzerland)	Journal	both	1	0	0	0	0	0	Kitakyushu	Japan	Asia	0	0	0	0	0	0	0	0	0	0	0	0	0	0	0	0	0	0	0	0	0	0		1	0	0	0	0	0	0	0	0	1	1
1	Lanau, M., Liu, G.	2020	Developing an Urban Resource Cadaster for Circular Economy: A Case of Odense, Denmark	Environmental Science and Technology	journal	empirical	1	0	0	0	0	0	Odense	Denmark	Europe	1	0	1	0	0	0	0	0	0	0	1	0	1	0	1	1	0	0	1	1	0	1		1	1	1	0	1	0	1	0	0	0	0
1	Song, L., Wang, P., Hao, M., Dai, M., Xiang, K., Li, N., Chen, W.-Q.	2020	Mapping provincial steel stocks and flows in China: 1978–2050	Journal of Cleaner Production	journal	empirical	0	1	0	1	0	0	31 provinces	China	Asia	0	0	0	0	0	1	0	0	0	0	0	0	0	0	0	0	0	0	0	0	0	0		0	0	0	1	1	1	1	1	1	1	0
1	Ajayebi, A., Hopkinson, P., Zhou, K., Lam, D., Chen, H.-M., Wang, Y.	2020	Spatiotemporal model to quantify stocks of building structural products for a prospective circular economy	Resources, Conservation and Recycling	Journal	empirical	1	1	0	0	0	0	Manchester, Leeds and Bradford (also spatially)	United Kingdom	Europe	0	1	0	0	0	0	0	0	0	0	0	0	0	0	0	0	0	0	0	0	0	0		0	0	0	1	0	0	0	0	0	1	0
1	Romero Perez de Tudela, A., Rose, C.M., Stegemann, J.A.	2020	Quantification of material stocks in existing buildings using secondary data—A case study for timber in a London Borough	Resources, Conservation and Recycling: X	Journal	empirical	1	0	0	0	0	0	London Burough	United Kingdom	Europe	1	0	0	0	0	0	0	0	0	0	0	0	0	0	0	0	0	0	0	0	0	0		1	0	0	0	0	0	0	0	0	1	0
1	Zhang, L., Yuan, W., Jiang, S., Wu, H., Chen, T., Liu, X.	2020	Modelling the generation of household automobiles scrap in the context of urban-rural disparity: A case study of Nanjing, China	Journal of Cleaner Production	journal	empirical	1	0	1	0	0	0	Nanjing	China	Asia	0	0	0	0	0	1	1	1	1	0	0	0	0	0	0	0	0	0	0	0	0	0		0	0	0	0	0	1	0	0	0	1	1
1	Gassner, A., Lederer, J., Fellner, J.	2020	Material stock development of the transport sector in the city of Vienna	Journal of Industrial Ecology	journal	empirical	1	0	0	0	0	0	Vienna	Austria	Europe	1	0	1	1	1	0	1	1	1	1	1	1	1	0	0	0	0	0	0	1	0	1	asphalt, bitumen, batteries, rubber	0	0	0	0	1	1	0	0	0	1	0
1	Arora, M., Raspall, F., Cheah, L., Silva, A.	2020	Buildings and the circular economy: Estimating urban mining, recovery and reuse potential of building components	Resources, Conservation and Recycling	Journal	empirical	1	0	0	0	0	0	Singapore	Singapore	Asia	NA	0	0	0	0	0	0	0	0	0	0	0	0	0	0	0	0	0	0	0	0	0		1	0	0	0	0	0	0	0	0	1	1
1	Arora, M., Raspall, F., Cheah, L., Silva, A.	2019	Residential building material stocks and component-level circularity: The case of Singapore	Journal of Cleaner Production	journal	empirical	1	0	0	0	0	0	Singapore	Singapore	Asia	0	0	1	0	0	1	0	0	0	0	0	0	0	0	0	0	0	0	0	0	0	0		1	0	0	0	0	0	0	0	0	1	0
1	Noll, D., Wiedenhofer, D., Miatto, A., Singh, S.J.	2019	The expansion of the built environment, waste generation and EU recycling targets on Samothraki, Greece: An island's dilemma	Resources, Conservation and Recycling	Journal	empirical	1	0	0	0	0	0	Samothraki	Greece	Europe	1	0	0	0	0	0	0	0	0	0	1	0	0	0	0	0	0	0	1	1	0	0	asphalt, fieldstones, plasterboard	1	1	1	0	1	0	1	0	0	1	0
1	Stephan, A., Athanassiadis, A.	2017	Quantifying and mapping embodied environmental requirements of urban building stocks	Building and Environment	Journal	empirical	1	0	0	0	0	0	Melbourne	Australia	Oceania	0	0	1	0	0	1	0	0	0	0	0	0	1	0	0	0	1	0	0	0	0	0		1	1	1	0	0	0	0	0	0	0	0
1	Oezdemir, O., Krause, K., Hafner, A.	2017	Creating a resource cadaster-A case study of a district in the Rhine-Ruhr metropolitan area	Buildings	journal	empirical	1	0	0	0	0	0	Bochum	Germany	Europe	1	1	1	1	1	0	0	0	1	0	1	1	0	0	0	1	0	0	0	1	0	1		1	0	0	0	0	0	0	0	0	0	0
1	Schneider, P., Anh, L.H., Wagner, J., Reichenbach, J., Hebner, A.	2017	Solid waste management in Ho Chi Minh City, Vietnam: Moving towards a circular economy?	Sustainability (Switzerland)	Journal	empirical	1	0	1	0	0	0	Ho Chi Minh City	Vietnam	Asia	0	0	0	0	0	0	0	0	0	0	0	0	0	0	0	0	0	0	0	0	0	0		0	0	0	0	0	0	0	0	0	0	1
2	STUDIES at national, regional, global level
2A	studies national level
2a	Nuss, P., Günther, J., Kosmol, J., Golde, M., Müller, F., Frerk, M.	2021	Monitoring framework for the use of natural resources in Germany	Resources			0	0	0	1	0	0		Germany	Europe
2a	Streeck, J., Dammerer, Q., Wiedenhofer, D., Krausmann, F.	2021	The role of socio-economic material stocks for natural resource use in the United States of America from 1870 to 2100""	Journal of Industrial Ecology""			0	0	0	1	0	0		USA	North-America
2a	Fallah, N., Fitzpatrick, C., Killian, S., Johnson, M.	2021	End-of-Life Electric Vehicle Battery Stock Estimation in Ireland through Integrated Energy and Circular Economy Modelling	RCR			0	0	0	1	0	0		Ireland	Europe
2a	Heshmati, A., Rashidghalam, M.,"23970526600;57194777449;"	2021	Assessment of the urban circular economy in Sweden	Journal of Cleaner Production""			0	0	0	1	0	0		Sweden	Europe
2a	Balcilar, M., Toren, E.,"55921038200;57339966100;"	2021	The time-varying effect of asset prices on Turkey’s circular economy	Sustainability (Switzerland)""			0	0	0	1	0	0		Turkey	Europe
2a	Tanikawa, H., Fishman, T., Hashimoto, S., Daigo, I., Oguchi, M., Miatto, A., Takagi, S., Yamashita, N., Schandl, H.,"7004145612;56125365000;57216786049;8254733600;15623713700;57193344897;56508882400;57220834248;15729593900;"	2021	A framework of indicators for associating material stocks and flows to service provisioning: Application for Japan 1990–2015""	Journal of Cleaner Production""			0	0	0	1	0	0		Japan	Asia
2a	Suriyanon, W., Jakrawatana, N., Suriyanon, N.,"57330002800;26431434800;36983254200;"	2021	Material flow of nickel in nickel metal hydride batteries waste and possible circularity improvement in Thailand	Clean Technologies and Environmental Policy""			0	0	0	1	0	0		thailand	Asia
2a	Bogoviku, L., Waldmann, D.	2021	Modelling of mineral construction and demolition waste dynamics through a combination of geospatial and image analysis	Journal of Environmental Management	journal	empirical0	0	0	0	1	0	0		Luxemburg	Europe
2a	Sigüenza, C.P., Cucurachi, S., Tukker, A.	2021	Circular business models of washing machines in the Netherlands: Material and climate change implications toward 2050	Sustainable Production and Consumption	Journal	empirical	0	0	0	1	0	0		Netherlands	Europe
2a	Olatayo, K.I., Mativenga, P.T., Marnewick, A.L.	2021	Comprehensive evaluation of plastic flows and stocks in South Africa	Resources, Conservation and Recycling	Journal	empirical	0	0	0	1	0	0		South-Africa	Africa
2a	Cooper, D.R., Ryan, N.A., Syndergaard, K., Zhu, Y.	2020	The potential for material circularity and independence in the U.S. steel sector	Journal of Industrial Ecology	journal	empirical	0	0	0	1	0	0		United States	North-America
2a	Chaudhary, K., Vrat, P.	2020	Circular economy model of gold recovery from cell phones using system dynamics approach: a case study of India	Environment, Development and Sustainability	journal	empirical	0	0	0	1	0	0		India	Asia
2a	Dong, D., Espinoza, L.A.T., Loibl, A., Pfaff, M., Tukker, A., Van der Voet, E.	2020	Scenarios for anthropogenic copper demand and supply in China: implications of a scrap import ban and a circular economy transition	Resources, Conservation and Recycling	Journal	empirical	0	0	0	1	0	0		China	Asia
2a	Streeck, J., Wiedenhofer, D., Krausmann, F., Haberl, H.	2020	Stock-flow relations in the socio-economic metabolism of the United Kingdom 1800–2017	Resources, Conservation and Recycling	Journal	empirical	0	0	0	1	0	0		United Kingdom	Europe
2a	Gorman, M., Dzombak, D.	2020	Stocks and flows of copper in the U.S.: Analysis of circularity 1970–2015 and potential for increased recovery	Resources, Conservation and Recycling	Journal	empirical	0	0	0	1	0	0		United States	North-America
2a	Cheng, K.-L., Hsu, S.-C., Hung, C.C.W., Chen, P.-C., Ma, H.-W.	2019	A hybrid material flow analysis for quantifying multilevel anthropogenic resources	Journal of Industrial Ecology	journal	empirical	0	0	0	1	0	0		Taiwan	Asia
2a	Ortlepp, R., Gruhler, K., Schiller, G.	2018	Materials in Germany’s domestic building stock: calculation model and uncertainties	Building Research and Information	Journal	empirical	0	0	0	1	0	0		Germany	Europe
2a	Pfaff, M., Glöser-Chahoud, S., Chrubasik, L., Walz, R.	2018	Resource efficiency in the German copper cycle: Analysis of stock and flow dynamics resulting from different efficiency measures	Resources, Conservation and Recycling	Journal	empirical	0	0	0	1	0	0		Germany	Europe
2a	Zeng, X., Mathews, J.A., Li, J.	2018	Urban Mining of E-Waste is Becoming More Cost-Effective Than Virgin Mining	Environmental Science and Technology	journal	empirical	0	0	0	1	0	0		China	Asia
2a	Werner, T.T., Ciacci, L., Mudd, G.M., Reck, B.K., Northey, S.A.	2018	Looking Down under for a Circular Economy of Indium	Environmental Science and Technology	journal	empirical	0	0	0	1	0	0		Australia	Oceania
2a	Schiller, G., Müller, F., Ortlepp, R.	2017	Mapping the anthropogenic stock in Germany: Metabolic evidence for a circular economy	Resources, Conservation and Recycling	Journal	empirical	0	0	0	1	0	0		Germany	Europe
2a	Miatto, A., Schandl, H., Wiedenhofer, D., Krausmann, F., Tanikawa, H.	2017	Modeling material flows and stocks of the road network in the United States 1905–2015	Resources, Conservation and Recycling	Journal	empirical	0	0	0	1	0	0		United States	North-America
2a	Ortlepp, R., Gruhler, K., Schiller, G.	2016	Material stocks in Germany's non-domestic buildings: a new quantification method	Building Research and Information	Journal	empirical	0	0	0	1	0	0		Germany	Europe
2a	Zhang, L., Cai, Z., Yang, J., Yuan, Z., Chen, Y.	2015	The future of copper in China-A perspective based on analysis of copper flows and stocks	Science of the Total Environment	Journal	empirical	0	0	0	1	0	0		China	Asia
2a	Busch, J., Steinberger, J.K., Dawson, D.A., Purnell, P., Roelich, K.	2014	Managing critical materials with a technology-specific stocks and flows model	Environmental Science and Technology	journal	empirical	0	0	0	1	0	0		United Kingdom	Europe
2a	Pauliuk, S., Wang, T., Müller, D.B.	2012	Moving toward the circular economy: The role of stocks in the Chinese steel cycle	Environmental Science and Technology	journal	empirical	0	0	0	1	0	0		China	Asia
2B	studies subnational-global level
2b	Cimpan, C., Bjelle, E.L., Strømman, A.H.,	2021	Plastic packaging flows in Europe: A hybrid input-output approach	Journal of Industrial Ecology""			0	0	0	0	1	1			Europe	0	0	0	0	0	0	0	0	0	0	0	0	0	0	0	0	0	0	0	0	0	0	0
2b	Aguilar-Hernandez, G.A., Deetman, S., Merciai, S., Rodrigues, J.F.D., Tukker, A.,"57202737464;45160899500;55599301900;55909323200;6701524162;"	2021	Global distribution of material inflows to in-use stocks in 2011 and its implications for a circularity transition""	Journal of Industrial Ecology""			0	0	0	0	0	1			Global	0	0	0	0	0	0	0	0	0	0	0	0	0	0	0	0	0	0	0	0	0	0	0
2b	Wiedenhofer, D., Fishman, T., Plank, B., Miatto, A., Lauk, C., Haas, W., Haberl, H., Krausmann, F.,"55845579800;56125365000;57201472950;57193344897;23976181800;23976021400;7004619776;6602183651;"	2021	Prospects for a saturation of humanity's resource use? An analysis of material stocks and flows in nine world regions from 1900 to 2035""	Global Environmental Change""			0	0	0	0	0	1			Global	0	0	0	0	0	0	0	0	0	0	0	0	0	0	0	0	0	0	0	0	0	0	0
2b	Fishman, T., Heeren, N., Pauliuk, S., Berrill, P., Tu, Q., Wolfram, P., Hertwich, E.G.	2021	A comprehensive set of global scenarios of housing, mobility, and material efficiency for material cycles and energy systems modeling	Journal of Industrial Ecology	journal	empirical	0	0	0	0	1	1			Global	0	0	0	0	0	0	0	0	0	0	0	0	0	0	0	0	0	0	0	0	0	0	0
2b	Parchomenko, A., Nelen, D., Gillabel, J., Vrancken, K.C., Rechberger, H.	2021	Resource effectiveness of the European automotive sector – a statistical entropy analysis over time	Resources, Conservation and Recycling	Journal	empirical	0	0	0	0	1	0			Europe	0	0	0	0	0	0	0	0	0	0	0	0	0	0	0	0	0	0	0	0	0	0	0
2b	Rachidi, N.R., Nwaila, G.T., Zhang, S.E., Bourdeau, J.E., Ghorbani, Y.	2021	Assessing cobalt supply sustainability through production forecasting and implications for green energy policies	Resources Policy""			0	0	0	0	0	1			Global	0	0	0	0	0	0	0	0	0	0	0	0	0	0	0	0	0	0	0	0	0	0	0
2b	Deetman, S., Marinova, S., van der Voet, E., van Vuuren, D.P., Edelenbosch, O., Heijungs, R.	2020	Modelling global material stocks and flows for residential and service sector buildings towards 2050	Journal of Cleaner Production	journal	empirical	0	0	0	0	0	1			Global	1	0	1	0	0	1	0	1	1	0	0	0	1	0	0	0	0	0	0	0	0	0	0
2b	Marinova, S., Deetman, S., van der Voet, E., Daioglou, V.	2020	Global construction materials database and stock analysis of residential buildings between 1970-2050	Journal of Cleaner Production	journal	empirical	0	0	0	0	0	1			Global	1	0	0	0	0	1	0	1	1	0	0	0	1	0	0	0	0	0	0	0	0	0	0
2b	Abbasi, G., Li, L., Breivik, K.	2019	Global Historical Stocks and Emissions of PBDEs	Environmental Science and Technology	journal	empirical	0	0	0	0	0	1			Global	0	0	0	0	0	0	0	0	0	0	0	0	0	0	0	0	0	0	0	0	0	0	0
2a	Dong, D., Tukker, A., Van der Voet, E.	2019	Modeling copper demand in China up to 2050: A business-as-usual scenario based on dynamic stock and flow analysis	Journal of Industrial Ecology	journal	empirical	0	0	0	1	0	0			Asia	0	0	0	0	0	0	0	0	1	0	0	0	0	0	0	0	0	0	0	0	0	0	0
2b	Mayer, A., Haas, W., Wiedenhofer, D., Krausmann, F., Nuss, P., Blengini, G.A.	2019	Measuring Progress towards a Circular Economy: A Monitoring Framework for Economy-wide Material Loop Closing in the EU28	Journal of Industrial Ecology	journal	empirical	0	0	0	0	1	0			Europe	0	0	0	0	0	0	0	0	0	0	1	0	0	0	0	0	0	0	0	0	0	0	MFA main categories
2b	Howard, M., Hopkinson, P., Miemczyk, J.	2019	The regenerative supply chain: a framework for developing circular economy indicators	International Journal of Production Research	journal	abductive	0	0	0	0	0	1			Other	0	0	0	0	0	0	0	0	0	0	0	0	0	0	0	0	0	0	0	0	0	0	0
2b	Saidani, M., Kendall, A., Yannou, B., Leroy, Y., Cluzel, F.	2019	Closing the loop on platinum from catalytic converters: Contributions from material flow analysis and circularity indicators	Journal of Industrial Ecology	journal	empirical	0	0	0	0	0	1			Europe	0	0	0	0	0	0	0	0	0	0	0	0	0	0	0	0	0	0	0	0	0	0	platinum
2b	Wang, P., Kara, S., Hauschild, M.Z.	2018	Role of manufacturing towards achieving circular economy: The steel case	CIRP Annals	journal	empirical	0	0	0	0	0	1			Global	0	0	0	0	0	1	1	0	0	0	0	0	0	0	0	0	0	0	0	0	0	0	0
2b	Schipper, B.W., Lin, H.-C., Meloni, M.A., Wansleeben, K., Heijungs, R., van der Voet, E.	2018	Estimating global copper demand until 2100 with regression and stock dynamics	Resources, Conservation and Recycling	Journal	empirical	0	0	0	0	0	1			Global	0	0	0	0	0	0	0	0	1	0	0	0	0	0	0	0	0	0	0	0	0	0	0
2b	Wang, P., Li, W., Kara, S.	2018	Dynamic life cycle quantification of metallic elements and their circularity, efficiency, and leakages	Journal of Cleaner Production	journal	empirical	0	0	0	0	0	1			Global	0	0	0	0	0	0	1	1	1	1	0	0	0	0	0	0	0	0	0	0	0	0	55 metals
2b	Pauliuk, S., Kondo, Y., Nakamura, S., Nakajima, K.	2017	Regional distribution and losses of end-of-life steel throughout multiple product life cycles—Insights from the global multiregional MaTrace model	Resources, Conservation and Recycling	Journal	empirical	0	0	0	0	0	0			global	0	0	0	0	0	1	0	0	0	0	0	0	0	0	0	0	0	0	0	0	0	0	0
2b	Gauffin, A., Andersson, N.Å.I., Storm, P., Tilliander, A., Jönsson, P.G.	2016	The global societal steel scrap reserves and amounts of losses	Resources	Journal	empirical	0	0	0	1	0	1			Europe	0	0	0	0	0	1	0	0	0	0	0	0	0	0	0	0	0	0	0	0	0	0	0
2b	Haas, W., Krausmann, F., Wiedenhofer, D., Heinz, M.	2015	How circular is the global economy?: An assessment of material flows, waste production, and recycling in the European union and the world in 2005	Journal of Industrial Ecology	journal	empirical	0	0	0	0	0	1			NA	0	0	0	0	0	0	0	0	0	0	0	0	0	0	0	0	0	0	0	0	0	0	MFA nain groups
3	Applied MS stock studies and circular implementation studies
3	Kovacic, I., Honic, M.	2021	Scanning and data capturing for bim-supported resources assessment: A case study	Journal of Information Technology in Construction""		implementation	1	0	0	0	0	0	??	Austria	Europe
3	Çetin, S., Gruis, V., Straub, A.,"57222071860;6507557251;16481719400;"	2021	Towards circular social housing: An exploration of practices, barriers and enablers	Sustainability (Switzerland)""		implementation	0	1	0	0	0	0		Netherlands	Europe
3	Williams, J.	2021	Circular cities: What are the benefits of circular development?	Sustainability (Switzerland)""		theory about circular cities	0	1	0	0	0	0			Europe
3	Sprecher, B., Verhagen, T.J., Sauer, M.L., Baars, M., Heintz, J., Fishman, T.	2021	Material intensity database for the Dutch building stock: Towards Big Data in material stock analysis	Journal of Industrial Ecology	journal	empirical	0	0	0	0	0	0		Netherlands	Europe
3	Vythoulka, A., Delegou, E.T., Caradimas, C., Moropoulou, A.,"57323122300;6507861124;57383685000;7005901969;"	2021	Protection and revealing of traditional settlements and cultural assets	Land	journal	applied	0	0	1	0	0	0	Greek rural areas	Greece	Europe
3	Watari, T., Yokoi, R.	2021	International inequality in in-use metal stocks: What it portends for the future	Resources Policy	Journal	empirical	0	0	0	0	0	1		NA	Global
3	O’grady, T.M., Brajkovich, N., Minunno, R., Chong, H.-Y., Morrison, G.M.,"57205344226;57226081759;57205338333;35091031600;7201786202;"	2021	Circular economy and virtual reality in advanced BIM‐based prefabricated construction	Energies""			0	0	0	0	0	0	Single building		general
3	Woodard, R., Rossouw, A.	2021	An evaluation of interventions for improving pro-environmental waste behaviour in social housing	Sustainability (Switzerland)""			0	0	0	0	0	0	Various sites	United Kingdom	Europe
3	Arora, M., Raspall, F., Fearnley, L., Silva, A.	2021	Urban mining in buildings for a circular economy: Planning; , process and feasibility prospects	RCR			1	0	0	0	0	0	Singapore	Singapore	Asia
3	Gonçalves, M., Freire, F., Garcia, R.	2021	Material flow analysis of forest biomass in Portugal to support a circular bioeconomy	Resources, Conservation and Recycling	Journal	empirical	0	0	0	1	0	0		Portugal	Europe
3	Dombi, M.	2021	Types of planning systems and effects on construction material volumes: An explanatory analysis in Europe	Land Use Policy			0	0	0	0	0	0			Europe
3	Heisel, F., Rau-Oberhuber, S.	2020	Calculation and evaluation of circularity indicators for the built environment using the case studies of UMAR and Madaster	Journal of Cleaner Production	journal	design, documentation tool, if dynamic managed, like 'digital twin'	0	0	0	0	0	0		Netherlands, Switzerland	Europe
3	Böckin, D., Willskytt, S., André, H., Tillman, A.-M., Ljunggren Söderman, M.	2020	How product characteristics can guide measures for resource efficiency — A synthesis of assessment studies	Resources, Conservation and Recycling	Journal		0	0	0	0	0	0			general
3	Haas, W., Krausmann, F., Wiedenhofer, D., Lauk, C., Mayer, A.	2020	Spaceship earth's odyssey to a circular economy - a century long perspective	Resources, Conservation and Recycling	Journal	empirical	0	0	0	0	0	1			global
3	Pitti, A.R., Espinoza, O. and Smith, R.	2020	The case for urban and reclaimed wood in the circular economy	BioResource	Journal		0	0	0	0	0	0			general
3	Watari, T., Nansai, K., Nakajima, K., McLellan, B.C., Dominish, E., Giurco, D.	2019	Integrating Circular Economy Strategies with Low-Carbon Scenarios: Lithium Use in Electric Vehicles	Environmental Science and Technology	journal	empirical	0	0	0	0	0	1			Global
3	Aguilar-Hernandez, G.A., Sigüenza-Sanchez, C.P., Donati, F., Merciai, S., Schmidt, J., Rodrigues, J.F.D., Tukker, A.	2019	The circularity gap of nations: A multiregional analysis of waste generation, recovery, and stock depletion in 2011	Resources, Conservation and Recycling	Journal	empirical	0	0	0	0	0	1			Global
3	Glöser-Chahoud, S., Pfaff, M., Walz, R., Schultmann, F.	2019	Simulating the service lifetimes and storage phases of consumer electronics in Europe with a cascade stock and flow model	Journal of Cleaner Production	journal	both	0	0	0	0	0	0			Europe
3	Belaud, J.-P., Adoue, C., Vialle, C., Chorro, A., Sablayrolles, C.	2019	A circular economy and industrial ecology toolbox for developing an eco-industrial park: perspectives from French policy	Clean Technologies and Environmental Policy	journal	design	0	0	0	0	0	0		France	Europe
3	Wiedenhofer, D., Fishman, T., Lauk, C., Haas, W., Krausmann, F.	2019	Integrating Material Stock Dynamics Into Economy-Wide Material Flow Accounting: Concepts, Modelling, and Global Application for 1900–2050	Ecological Economics	journal	empirical	0	0	0	0	0	1			Global
3	Pauliuk, S.	2018	Critical appraisal of the circular economy standard BS 8001:2017 and a dashboard of quantitative system indicators for its implementation in organizations	Resources, Conservation and Recycling	Journal	theoretical, empirical	0	0	0	0	0	0			general
3	Voskamp, I.M., Stremke, S., Spiller, M., Perrotti, D., van der Hoek, J.P., Rijnaarts, H.H.M.	2017	Enhanced Performance of the Eurostat Method for Comprehensive Assessment of Urban Metabolism: A Material Flow Analysis of Amsterdam	Journal of Industrial Ecology	journal	empirical	1	0	0	0	0	0	Amsterdam	Netherlands	Europe
3	Golev, A., Corder, G.D.	2017	Quantifying metal values in e-waste in Australia: The value chain perspective	Minerals Engineering	journal	empirical	0	0	0	1	0	0		Australia	Oceania
4	OTHER REVIEWS AND CONCEPTUAL PAPERS
4	Fu, C., Zhang, Y., Deng, T., Daigo, I.,"57208516851;57278164900;57277830600;8254733600;"	2021	The evolution of material stock research: From exploring to rising to hot studies""	Journal of Industrial Ecology""
4	Barnabè, F., Nazir, S.,"19336868900;57219129543;"	2021	Conceptualizing and enabling circular economy through integrated thinking	Corporate Social Responsibility and Environmental Management""
4	Winterstetter, A., Heuss-Assbichler, S., Stegemann, J., Kral, U., Wäger, P., Osmani, M., Rechberger, H.	2021	The role of anthropogenic resource classification in supporting the transition to a circular economy	Journal of Cleaner Production	journal
4		2021	More than the sum of its parts: Considering interdependencies in the life cycle material flow and environmental assessment of demountable buildings	Resources, Conser	Journal
4	Van Bueren, B.J., Iyer-Raniga, U., Leenders, M. and Argus, K.	2021	Comprehensiveness of circular economy assessments of regions: a systematic review at the macro-level	Environmental Research Letters	Journal
4	Mhatre, P., Gedam, V., Unnikrishnan, S., Verma, S.	2021	Circular economy in built environment – Literature review and theory development	Journal of Building Engineering	journal
4	Navare, K., Muys, B., Vrancken, K.C., Van Acker, K.	2021	Circular economy monitoring – How to make it apt for biological cycles?	Resources, Conservation and Recycling	Journal
4	Harris, S., Martin, M., Diener, D.	2021	Circularity for circularity's sake? Scoping review of assessment methods for environmental performance in the circular economy.	Sustainable Production and Consumption	Journal
4	Vadén, T., Lähde, V., Majava, A., Järvensivu, P., Toivanen, T., Eronen, J.T.	2021	Raising the bar: on the type, size and timeline of a ‘successful’ decoupling	Environmental Politics	journal
4	Watari, T., Nansai, K., Nakajima, K.	2021	Major metals demand, supply, and environmental impacts to 2100: A critical review	Resources, Conservation and Recycling	Journal
4	Bleischwitz, R.	2020	Mineral resources in the age of climate adaptation and resilience	Journal of Industrial Ecology	journal
4	Benachio, G.L.F., Freitas, M.D.C.D., Tavares, S.F.	2020	Circular economy in the construction industry: A systematic literature review	Journal of Cleaner Production	journal
4	Fivet, C., Brütting, J.	2020	Nothing is lost, nothing is created, is reused structural design for a circular economy	Structural Engineer	Journal
4	Borrello, M., Pascucci, S., Cembalo, L.	2020	Three propositions to unify circular economy research: A review	Sustainability (Switzerland)	Journal
4	Nika, C.E., Gusmaroli, L., Ghafourian, M., Atanasova, N., Buttiglieri, G., Katsou, E.	2020	Nature-based solutions as enablers of circularity in water systems: A review on assessment methodologies, tools and indicators	Water Research	Journal
4	Lanau, M., Liu, G., Kral, U., Wiedenhofer, D., Keijzer, E., Yu, C., Ehlert, C.	2019	Taking Stock of Built Environment Stock Studies: Progress and Prospects	Environmental Science and Technology	journal
4	Aldebei, F. and Dombi, M.	2021	Mining the built environment: Telling the story of urban mining	Buildings
4	Parida, V., Sjödin, D., Reim, W.	2019	Reviewing literature on digitalization, business model innovation, and sustainable industry: Past achievements and future promises	Sustainability (Switzerland)	Journal
4	Parchomenko, A., Nelen, D., Gillabel, J., Rechberger, H.	2019	Measuring the circular economy - A Multiple Correspondence Analysis of 63 metrics	Journal of Cleaner Production	journal
4	Cesaro, A., Marra, A., Kuchta, K., Belgıorno, V., Van Hullebusch, E.D.	2018	WEEE management in a circular economy perspective: An overview	Global Nest Journal	journal
4	Balanay, R., Halog, A.	2018	Tools for circular economy: Review and some potential applications for the Philippine textile industry	Circular Economy in Textiles and Apparel: Processing, Manufacturing, and Design	journal
4	Kalmykova, Y., Sadagopan, M., Rosado, L.	2018	Circular economy - From review of theories and practices to development of implementation tools	Resources, Conservation and Recycling	Journal
4	Ness, D.A., Xing, K.	2017	Toward a Resource-Efficient Built Environment: A Literature Review and Conceptual Model	Journal of Industrial Ecology	journal
4	Grosse, F.	2014	Quasi-circular growth: A pragmatic approach to the sustainable management of non-renewable material resources [La croissance quasi circulaire: Une approche pragmatique de la gestion durable des ressources matérielles non renouvelables]	Futuribles: Analyse et Prospective	journal
4	Reh, L.	2013	Process engineering in circular economy	Particuology	journal																																											no	no
4	Stahel, W.R.	2013	Policy for material efficiency - Sustainable taxation as a departure from the throwaway society	Philosophical Transactions of the Royal Society A: Mathematical, Physical and Engineering Sciences	journal
4	Stahel, W.R.	2007	Sustainable development and strategic thinking	Chinese Journal of Population Resources and Environment	journal
5	NOT RELEVANT
5	Lamour, M., Cecchin, A.	2021	Repurposed materials in construction: A review of low-processed scrap tires in civil engineering applications for disaster risk reduction	Construction and Building Materials	journal
5	Ryabchuk, P., Anwar, M., Dastgir, S., Junge, K., Beller, M.	2021	From Mobile Phones to Catalysts: E-Waste-Derived Heterogeneous Copper Catalysts for Hydrogenation Reactions""	ACS Sustainable Chemistry and Engineering""
5	Lange, J.-P.	2021	Towards circular carbo-chemicals-the metamorphosis of petrochemicals""	Energy and Environmental Science""
5	Gargallo, P., Lample, L., Miguel, J.A., Salvador, M.	2021	Co-movements between eu ets and the energy markets: A var-dcc-garch approach""	Mathematics""
5	Malabi Eberhardt, L.C., Rønholt, J., Birkved, M., Birgisdottir, H.	2021	Circular Economy potential within the building stock - Mapping the embodied greenhouse gas emissions of four Danish examples	Journal of Building Engineering	journal	empirical
5	Brütting, J., Ohlbrock, P.O., Hofer, J., D’Acunto, P.	2021	Stock-constrained truss design exploration through combinatorial equilibrium modeling	International Journal of Space Structures""
5	Hildenbrand, J., Dahlström, J., Shahbazi, S., Kurdve, M.	2021	Identifying and evaluating recirculation strategies for industry in the nordic countries""	Recycling""
5	Mohammadi, E., Singh, S.J., Habib, K.	2021	Electronic waste in the Caribbean: An impending environmental disaster or an opportunity for a circular economy?	Resources, Conservation and Recycling	Journal	empirical
5	Bampatsou, C., Halkos, G., Beneki, C.,"51863215700;6701440263;36619651800;"	2021	Energy and material flow management to improve EU productivity	Economic Analysis and Policy""
5	Sigüenza, C.P., Steubing, B., Tukker, A., Aguilar-Hernández, G.A.,"57219669498;26325795900;6701524162;57202737464;"	2021	The environmental and material implications of circular transitions: A diffusion and product-life-cycle-based modeling framework""	Journal of Industrial Ecology""
5	Pierron, X., Williams, I.D., Shaw, P.J.	2021	Extending the theory of planned behaviour using behavioural economics to reduce and access small WEEE anthropogenic stocks	Detritus	journal	theoretical
5	El-Dakar, M.A., Ramzy, R.R., Plath, M., Ji, H.	2021	Evaluating the impact of bird manure vs. mammal manure on Hermetia illucens larvae	Journal of Cleaner Production	journal
5	Ciriminna, L., Signa, G., Vaccaro, A.M., Visconti, G., Mazzola, A., Vizzini, S.	2021	Turning waste into gold: Sustainable feed made of discards from the food industries promotes gonad development and colouration in the commercial sea urchin Paracentrotus lividus (Lamarck	Aquaculture Reports""
5	Leffler, D., Burghout, W., Jenelius, E., Cats, O.	2021	Simulation of fixed versus on-demand station-based feeder operations""	Transportation Research Part C: Emerging Technologies""
5	Errante, L., de Capua, A.	2021	Design for Disassembly and the rehabilitation of public housing stock. A case study [Design for Disassembly e riqualificazione del patrimonio residenziale pubblico. Un caso studio]""	TECHNE""
5	Maniero, A., Fattori, G.	2021	The requalification of industrial buildings: A circular economy perspective [La riqualificazione degli edifici industriali: Una prospettiva di economia circolare]""	TECHNE""
5	Liang, C., Gracida-Alvarez, U.R., Gallant, E.T., Gillis, P.A., Marques, Y.A., Abramo, G.P., Hawkins, T.R., Dunn, J.B.,"57304571700;57189456980;57304710300;7005442134;57303820200;57304118600;7006670809;55644969600;"	2021	Material Flows of Polyurethane in the United States""	Environmental Science and Technology""
5	Trento, L.R., Pereira, G.M., Jabbour, C.J.C., Ndubisi, N.O., Mani, V., Hingley, M., Borchardt, M., Gustavo, J.U., de Souza, M.,"57209213272;22935882400;57219923759;9279823400;56810725100;55964693300;56227904900;57201741849;57222274184;"	2021	Industry-retail symbiosis: What we should know to reduce perishable processed food disposal for a wider circular economy""	Journal of Cleaner Production""
5	Frías, M., Martínez-Ramírez, S., de la Villa, R.V., Fernández-Carrasco, L., García, R.,"7003496827;6701601177;6506356208;6508052726;6505817780;"	2021	Reactivity in cement pastes bearing fine fraction concrete and glass from construction and demolition waste: Microstructural analysis of viability""	Cement and Concrete Research""
5	Araya, N., Ramírez, Y., Kraslawski, A., Cisternas, L.A.	2021	Feasibility of re-processing mine tailings to obtain critical raw materials using real options analysis	Journal of Environmental Management	journal
5	Pamenter, S., Myers, R.J.	2021	Decarbonizing the cementitious materials cycle: A whole-systems review of measures to decarbonize the cement supply chain in the UK and European contexts	Journal of Industrial Ecology	journal
5	Subramanian, K., Chopra, S.S., Ashton, W.S.	2021	Capital-based life cycle sustainability assessment: Evaluation of potential industrial symbiosis synergies	Journal of Industrial Ecology	journal
5	Boldoczki, S., Thorenz, A., Tuma, A.	2021	Does increased circularity lead to environmental sustainability?: The case of washing machine reuse in Germany	Journal of Industrial Ecology	journal
5	Hertwich, E.G.	2021	Increased carbon footprint of materials production driven by rise in investments	Nature Geoscience	journal
5	de Souza, J.F.T., Pacca, S.A.	2021	Carbon reduction potential and costs through circular bioeconomy in the Brazilian steel industry	Resources, Conservation and Recycling	Journal
5	Hischier, R., Böni, H.W.	2021	Combining environmental and economic factors to evaluate the reuse of electrical and electronic equipment – a Swiss case study	Resources, Conservation and Recycling	Journal	empirical
5	Çetin, S., Gruis, V., Straub, A.	2021	Towards circular social housing: An exploration of practices, barriers, and enablers	Sustainability (Switzerland)	Journal
5	Guzzo, D., Rodrigues, V.P., Mascarenhas, J.,"57195240355;57190445504;7402461199;"	2021	A systems representation of the Circular Economy: Transition scenarios in the electrical and electronic equipment (EEE) industry""	Technological Forecasting and Social Change""
5	Velvizhi, G., Goswami, C., Shetti, N.P., Ahmad, E., Kishore Pant, K., Aminabhavi, T.M.,"36191284200;57385682000;25650876400;57209058799;57278139000;36048422400;"	2021	Valorisation of lignocellulosic biomass to value-added products: Paving the pathway towards low-carbon footprint	Fuel""
5	Patil, A., Madaan, J., Shardeo, V., Charan, P., Dwivedi, A.,"57194039429;23567916500;57218379136;24544589100;57208524270;"	2021	Material convergence issue in the pharmaceutical supply chain during a disease outbreak	International Journal of Logistics Management""
5	Jacob, P., Kashyap, P., Suwannapan, T., Visvanathan, C.,"56364655800;57208062657;57280924700;56233881200;"	2021	Status of beverage carton waste management in Thailand: Challenges and opportunities""	Environmental Quality Management""
5	Ma, Z., Klimpel, M., Budnyk, S., Rokicińska, A., Kuśtrowski, P., Dronskowski, R., Mathew, A.P., Budnyak, T., Slabon, A.,"57201451725;57217851111;6603286061;56905436500;56962732500;7005250648;7102352943;56210932500;55347979200;"	2021	Combining Electrocatalysts and Biobased Adsorbents for Sustainable Denitrification	ACS Sustainable Chemistry and Engineering""
5	Lorick, D., Harder, R., Svanström, M.	2021	A circular economy for phosphorus in sweden-is it possible?	Sustainability (Switzerland)	Journal
5	Lucarelli, A., Cassinger, C., Ågren, K.,"55835583300;57161017400;57273091100;"	2021	Continuity and discontinuity in the historical trajectory of the commercialising of cities: storying Stockholm 1900–2020	Business History""
5	de Arquer, M., Ponte, B., Pino, R.,"57226720602;56029133100;7006690508;"	2021	Examining the balance between efficiency and resilience in closed-loop supply chains""	Central European Journal of Operations Research""
5	Thomas, J.-B.E., Sinha, R., Strand, Å., Söderqvist, T., Stadmark, J., Franzén, F., Ingmansson, I., Gröndahl, F., Hasselström, L.,"57190873896;56364345100;7004533152;7004680504;9743438900;49963630100;57226080562;30967456600;55307587800;"	2021	Marine biomass for a circular blue-green bioeconomy?: A life cycle perspective on closing nitrogen and phosphorus land-marine loops""	Journal of Industrial Ecology""
5	Ferriss, L.,"57224856010;"	2021	Sustainable reuse of post-war architecture through life cycle assessment""	Journal of Architectural Conservation""
5	Zhenjian, L., Jiahua, L., Yunbao, X.,"57224003532;57224005419;57224003960;"	2021	Research on the path of agriculture sustainable development based on the concept of circular economy and big data""	Acta Agriculturae Scandinavica Section B: Soil and Plant Science""
5	Villaseca, M.R.,"57222538311;"	2021	Urban metabolism of ASEAN night markets based on biological principles""	City and Environment Interactions""
5	Hwihy, H.M., Zeina, A.F., El-Damhougy, K.A.,"57222353595;56589756300;6505836642;"	2021	Influence of biofloc technology on economic evaluation of culturing oreochromis niloticus reared at different stocking densities and feeding rates.""	Egyptian Journal of Aquatic Biology and Fisheries""
5	Singh, N., Ogunseitan, O.A., Tang, Y.,"57207341293;6603916894;36497711600;"	2021	Medical waste: Current challenges and future opportunities for sustainable management""	Critical Reviews in Environmental Science and Technology""
5	O'connor, K.E.,"57190739883;"	2021	Microbiology challenges and opportunities in the circular economy""	Microbiology (United Kingdom)""
5	Deetman, S., de Boer, H.S., Van Engelenburg, M., van der Voet, E., van Vuuren, D.P.,"45160899500;56194496900;57219331449;6603760808;7003501910;"	2021	Projected material requirements for the global electricity infrastructure – generation, transmission and storage""	rcr
5	Pinheiro, C.T., Quina, M.J., Gando-Ferreira, L.M.	2020	Management of waste lubricant oil in Europe: A circular economy approach	Critical Reviews in Environmental Science and Technology	journal
5	Manfren, M., Nastasi, B., Tronchin, L.	2020	Linking design and operation phase energy performance analysis through regression-based approaches	Frontiers in Energy Research	journal
5	Jarre, M., Petit-Boix, A., Priefer, C., Meyer, R., Leipold, S.	2020	Transforming the bio-based sector towards a circular economy - What can we learn from wood cascading?	Forest Policy and Economics	journal
5	Pagliaccia, D., Bodaghi, S., Chen, X., Stevenson, D., Deyett, E., De Francesco, A., Borneman, J., Ruegger, P., Peacock, B., Ellstrand, N., Rolshausen, P.E., Popa, R., Ying, S., Vidalakis, G.	2020	Two Food Waste By-Products Selectively Stimulate Beneficial Resident Citrus Host-Associated Microbes in a Zero-Runoff Indoor Plant Production System	Frontiers in Sustainable Food Systems	journal
5	Spooner, S., Davis, C., Li, Z.	2020	Modelling the cumulative effect of scrap usage within a circular UK steel industry–residual element aggregation	Ironmaking and Steelmaking	journal
5	Birat, J.-P.	2020	MFA vs. LCA, particularly as environment management methods in industry: An opinion	Materiaux et Techniques	journal
5	Grund, S., van Genderen, E.	2020	Material Stewardship for Zinc	Minerals, Metals and Materials Series	journal
5	Junhan, L.	2020	Green transformation of circular economy from the perspective of ecological environment protection	Journal of Environmental Protection and Ecology	journal
5	Poliakoff, M., George, M.W.	2020	Manufacturing chemicals with light: Any role in the circular economy?: Manufacturing chemicals with light	Philosophical Transactions of the Royal Society A: Mathematical, Physical and Engineering Sciences	journal
5	Tsiliyannis, C.A.	2020	Prognosis of product take-back for enhanced remanufacturing	Journal of Remanufacturing	journal
5	van der Kooij, S., van Vliet, B.J.M., Stomph, T.J., Sutton, N.B., Anten, N.P.R., Hoffland, E.	2020	Phosphorus recovered from human excreta: A socio-ecological-technical approach to phosphorus recycling	Resources, Conservation and Recycling	Journal
5	Boh, M.Y., Clark, O.G.	2020	Nitrogen and phosphorus flows in Ontario's food systems	Resources, Conservation and Recycling	Journal
5	Erni, M., Burg, V., Bont, L., Thees, O., Ferretti, M., Stadelmann, G., Schweier, J.	2020	Current (2020) and long-term (2035 and 2050) sustainable potentials of wood fuel in Switzerland	Sustainability (Switzerland)	Journal
5	Mercader-Moyano, P., Esquivias, P.M., Muntean, R.	2020	Eco-efficient analysis of a refurbishment proposal for a social housing	Sustainability (Switzerland)	Journal
5	Mercader-Moyano, P., Esquivias, P.M.	2020	Decarbonization and circular economy in the sustainable development and renovation of buildings and neighbourhoods	Sustainability (Switzerland)	Journal
5	Kakkos, E., Heisel, F., Hebel, D.E., Hischier, R.	2020	Towards urban mining-estimating the potential environmental benefits by applying an alternative construction practice. A case study from Switzerland	Sustainability (Switzerland)	Journal
5	Bertin, I., Mesnil, R., Jaeger, J.-M., Feraille, A., Le Roy, R.	2020	A BIM-based framework and databank for reusing load-bearing structural elements	Sustainability (Switzerland)	Journal
5	Gilardoni, A.	2020	The italian utilities industry: Success stories and future perspectives	The Italian Utilities Industry: Success Stories and Future Perspectives	Book
5	Giorgi, S., Lavagna, M., Campioli, A.	2020	Circular economy and regeneration of building stock: policy improvements, stakeholder networking and life cycle tools	Research for Development	Book Chapter
5	Sapsford, D.J., Crane, R.A., Sinnett, D.	2020	Chapter 6: An Exploration of Key Concepts in Application of in Situ Processes for Recovery of Resources from High-volume Industrial and Mine Wastes	RSC Green Chemistry	Book Chapter
5	Leow, B.T., Tan, H.K.	2020	Technology-Driven Sustainable Aquaculture for Eco-tourism	Lecture Notes in Civil Engineering	Book Chapter
5	Narasimmalu, A., Ramasamy, R.	2020	Food Processing Industry Waste and Circular Economy	IOP Conference Series: Materials Science and Engineering	Conference Paper
5	Schmeleva, A., Bezdelov, S.	2020	Environmental Aspects of the Housing Renovation Program in Moscow under Sharing and Circular Economy Conditions	E3S Web of Conferences	Conference Paper
5	Brenner, W., Adamovic, N.	2020	Creating sustainable solutions for photovoltaics	2020 43rd International Convention on Information, Communication and Electronic Technology, MIPRO 2020 - Proceedings	Conference Paper
5	Rausch, C., Sanchez, B., Edwards, C., Haas, C.	2020	A computational model for product cycling of modular buildings	EG-ICE 2020 Workshop on Intelligent Computing in Engineering, Proceedings	Conference Paper
5	[No author name available]	2020	WSBE 2020: World Sustainable Built Environment - Beyond 2020 - Preface	IOP Conference Series: Earth and Environmental Science	Conference Review
5	[No author name available]	2020	WSBE 2020: World Sustainable Built Environment - Beyond 2020 - 1.15 - 1.19	IOP Conference Series: Earth and Environmental Science	Conference Review
5	[No author name available]	2020	WSBE 2020: World Sustainable Built Environment - Beyond 2020 - 1.06 - 1.10	IOP Conference Series: Earth and Environmental Science	Conference Review
5	[No author name available]	2020	WSBE 2020: World Sustainable Built Environment - Beyond 2020 - 1.01 - 1.05	IOP Conference Series: Earth and Environmental Science	Conference Review
5	[No author name available]	2020	WSBE 2020: World Sustainable Built Environment - Beyond 2020 - 1.11 - 1.14	IOP Conference Series: Earth and Environmental Science	Conference Review
5	[No author name available]	2020	II International Scientific Practical Conference "Breakthrough Technologies and Communications in Industry and City", BTCI 2019	IOP Conference Series: Materials Science and Engineering	Conference Review
5	Islam, M.T., Huda, N.	2019	E-waste in Australia: Generation estimation and untapped material recovery and revenue potential	Journal of Cleaner Production	journal
5	De Gisi, S., Romaniello, L., Dalessandro, M., Todaro, F., Notarnicola, M.	2019	Recovery of iron rich residues from integrated steel making process by hydrated lime/molasses pressurised cold agglomeration	Journal of Cleaner Production	journal
5	Tsiliyannis, C.A.	2019	The Cycle rate as the means for real-time monitoring of wastes in circular economy	Journal of Cleaner Production	journal
5	Honic, M., Kovacic, I., Rechberger, H.	2019	Improving the recycling potential of buildings through Material Passports (MP): An Austrian case study	Journal of Cleaner Production	journal
5	Nogueira, A., Ashton, W.S., Teixeira, C.	2019	Expanding perceptions of the circular economy through design: Eight capitals as innovation lenses	Resources, Conservation and Recycling	Journal
5	Nuss, P., Ohno, H., Chen, W.-Q., Graedel, T.E.	2019	Comparative analysis of metals use in the United States economy	Resources, Conservation and Recycling	Journal
5	Brütting, J., Desruelle, J., Senatore, G., Fivet, C.	2019	Design of Truss Structures Through Reuse	Structures	Journal
5	Lindsay Lowell, B.	2019	Circular mobility, migrant communities, and policy restrictions: Unauthorized flows from Mexico	Migration, Population Structure, and Redistribution Policies	Book Chapter
5	Iversen, E., Capasso, M., Rørstad, K.	2019	Actors and innovators in the circular bioeconomy: An integrated empirical approach to studying organic waste stream innovators	From Waste to Value: Valorisation Pathways for Organic Waste Streams in Circular Bioeconomies	Book Chapter
5	Parvathy Eswari, A., Anu Alias Meena, R., Yukesh Kannah, R., Sakthinathan, G., Karthikeyan, O.P., Rajesh Banu, J.	2019	Bioconversion of marine waste biomass for biofuel and value-added products recovery	Refining Biomass Residues for Sustainable Energy and Bioproducts: Technology, Advances, Life Cycle Assessment, and Economics	Book Chapter
5	Hsu, C.-H., Lin, C.-C.	2019	Recycling New Energy - Discussion on the Application of Zero Waste to Taiwan Animal Husbandry	E3S Web of Conferences	Conference Paper
5	Schiller, G., Lützkendorf, T., Gruhler, K., Lehmann, I., Mörmann, K., Knappe, F., Muchow, N.	2019	Material Flows in Buildings' Life Cycle and Regions-Material Inventories to Support Planning Towards Circular Economy	IOP Conference Series: Earth and Environmental Science	Conference Paper
5	Giorgi, S., Lavagna, M., Campioli, A.	2019	Circular economy and regeneration of building stock in the Italian context: Policies, partnership and tools	IOP Conference Series: Earth and Environmental Science	Conference Paper
5	Ajayabi, A., Chen, H.-M., Zhou, K., Hopkinson, P., Wang, Y., Lam, D.	2019	REBUILD: Regenerative Buildings and Construction systems for a Circular Economy	IOP Conference Series: Earth and Environmental Science	Conference Paper
5	Heinrich, M.A., Lang, W.	2019	Capture and Control of Material Flows and Stocks in Urban Residential Buildings	IOP Conference Series: Earth and Environmental Science	Conference Paper
5	Gepts, B., Meex, E., Nuyts, E., Knapen, E., Verbeeck, G.	2019	Existing databases as means to explore the potential of the building stock as material bank	IOP Conference Series: Earth and Environmental Science	Conference Paper
5	Brütting, J., De Wolf, C., Fivet, C.	2019	The reuse of load-bearing components	IOP Conference Series: Earth and Environmental Science	Conference Paper
5	Grund, S., van Genderen, E., van Leeuwen, M.	2019	Circular economy - Recycling at all costs? ZINC: Unleashing valuable resources -	Proceedings of the 10th European Metallurgical Conference, EMC 2019	Conference Paper
5	Bulach, W., Bleher, D., Buchert, M., Müller, F.	2019	Mapping of anthropogenic stocks in Germany - Establishment of a material flow management	Proceedings of the 10th European Metallurgical Conference, EMC 2019	Conference Paper
5	Gorman, M., Dzombak, D.	2019	Sustainability of non-fuel minerals in the U.S.: A copper stocks and flows analysis	Procedia CIRP	Conference Paper
5	Marques, A.D., Moreira, B., Cunha, J., Moreira, S.	2019	From waste to fashion – a fashion upcycling contest	Procedia CIRP	Conference Paper
5	Niccolini, F., Chisari, L.A., Maggioni, B.	2019	Lean logistics for green field exploration activities	Society of Petroleum Engineers - Abu Dhabi International Petroleum Exhibition and Conference 2019, ADIP 2019	Conference Paper
5	Shen, W., Xu, H.	2018	Study of ecological carrying capacity index based on three-dimension ecological footprint model - A case study of Hebei Province	Chinese Journal of Eco-Agriculture	journal
5	O’Hara, P.A.	2018	Merging Dugger’s Concepts with O’Hara’s Principles to Advance Social and Institutional Economics*	Forum for Social Economics	journal
5	Panagiotou, E., Kafa, N., Koutsokeras, L., Kouis, P., Nikolaou, P., Constantinides, G., Vyrides, I.	2018	Turning calcined waste egg shells and wastewater to Brushite: Phosphorus adsorption from aqua media and anaerobic sludge leach water	Journal of Cleaner Production	journal
5	Hoogmartens, R., Eyckmans, J., Van Passel, S.	2018	A Hotelling model for the circular economy including recycling, substitution and waste accumulation	Resources, Conservation and Recycling	Journal
5	Laurenti, R., Singh, J., Frostell, B., Sinha, R., Binder, C.R.	2018	The socio-economic embeddedness of the circular economy: An integrative framework	Sustainability (Switzerland)	Journal
5	Mehr, J., Jedelhauser, M., Binder, C.R.	2018	Transition of the Swiss phosphorus system towards a circular economy-part 1: Current state and historical developments	Sustainability (Switzerland)	Journal
5	Minetola, P., Eyers, D.	2018	Energy and Cost Assessment of 3D Printed Mobile Case Covers	Procedia CIRP	Conference Paper
5	Deutz, P., Baxter, H., Gibbs, D., Mayes, W.M., Gomes, H.I.	2017	Resource recovery and remediation of highly alkaline residues: A political-industrial ecology approach to building a circular economy	Geoforum	journal
5	Hao, H., Liu, Z., Zhao, F., Geng, Y., Sarkis, J.	2017	Material flow analysis of lithium in China	Resources Policy	Journal
5	Masullo, A.	2017	Organic wastes management in a circular economy approach: Rebuilding the link between urban and rural areas	Ecological Engineering	journal
5	Schiller, G., Gruhler, K., Ortlepp, R.	2017	Continuous Material Flow Analysis Approach for Bulk Nonmetallic Mineral Building Materials Applied to the German Building Sector	Journal of Industrial Ecology	journal
5	Mohamed Abdul Ghani, N.M.A., Egilmez, G., Kucukvar, M., S. Bhutta, M.K.	2017	From green buildings to green supply chains: An integrated input-output life cycle assessment and optimization framework for carbon footprint reduction policy making	Management of Environmental Quality: An International Journal	journal
5	Müller, F., Lehmann, C.	2017	Urban mining - Putting into perspective anthropogenic stocks for a resource efficient, circular economy	Proceedings - European Metallurgical Conference, EMC 2017	Conference Paper
5	Turan, I., Fernández, J.E., Reinhart, C., Ferrão, P., Olivetti, E.	2017	From sink to stock: The potential for recycling materials from the existing built environment	Proceedings of 33rd PLEA International Conference: Design to Thrive, PLEA 2017	Conference Paper
5	Seghetta, M., Hou, X., Bastianoni, S., Bjerre, A.-B., Thomsen, M.	2016	Life cycle assessment of macroalgal biorefinery for the production of ethanol, proteins and fertilizers – A step towards a regenerative bioeconomy	Journal of Cleaner Production	journal
5	Tsiliyannis, C.A.	2016	A fundamental law relating stock and end-of-life flow in cyclic manufacturing	Journal of Cleaner Production	journal
5	Ng, K.S., Head, I., Premier, G.C., Scott, K., Yu, E., Lloyd, J., Sadhukhan, J.	2016	A multilevel sustainability analysis of zinc recovery from wastes	Resources, Conservation and Recycling	Journal
5	Kobza, N., Schuster, A.	2016	Building a responsible Europe - the value of circular economy	IFAC-PapersOnLine	Conference Paper
5	Hu, R., Zhang, Q.	2015	Study of a low-carbon production strategy in the metallurgical industry in China	Energy	journal	empirical
5	Mikami, K.	2015	Raising capital by issuing transferable membership in a consumer cooperative	International Journal of Social Economics	journal
5	Birat, J.-P.	2015	Life-cycle assessment, resource efficiency and recycling	Metallurgical Research and Technology	journal
5	Stahel, W.R., Clift, R.	2015	Stocks and flows in the performance economy	Taking Stock of Industrial Ecology	Book Chapter
5	Moriguchi, Y., Hashimoto, S.	2015	Material flow analysis and waste management	Taking Stock of Industrial Ecology	Book Chapter
5	Chertow, M., Park, J.	2015	Scholarship and practice in industrial symbiosis: 1989–2014	Taking Stock of Industrial Ecology	Book Chapter
5	Hill, J.E.	2015	The circular economy: Fromwaste to resource stewardship, part i	Proceedings of Institution of Civil Engineers: Waste and Resource Management	Conference Paper
5	Zhang, X.G., Zeng, H.	2014	From system to landscape: The other orientation of regional material flow analysis	Shengtai Xuebao/ Acta Ecologica Sinica	Journal
5	Petters, S., Tse, K.	2014	Distributed hydrogen from msw derived synthesis gas	20th World Hydrogen Energy Conference, WHEC 2014	Conference Paper
5	Feijó, C.A., Lamonica, M.T.	2013	The importance of the manufacturing sector for Brazilian economic development	Cepal Review	journal
5	Liu, J.-L.	2012	Study on cycle economic and ecological innovation system under the perspective of ecological capital	Advanced Materials Research	Journal
5	Caldararo, N.	2011	Derivatives and debt: The market as god and marketing as proselytizing	Finance and Banking Developments	Book Chapter
5	Fernández, J.E.	2007	Resource consumption of new urban construction in China	Journal of Industrial Ecology	journal
5	Saravanan, R., Siva Sankar, R., Asokan, P., Vijayakumar, K., Prabhaharan, G.	2005	Optimization of cutting conditions during continuous finished profile machining using non-traditional techniques	International Journal of Advanced Manufacturing Technology	journal
5	Kato, K.	1996	The regional circular flow of information services and "mono-polarization in Tokyo": A case study of the Tohoku region	Geographical Review of Japan, Series A	journal
5	Hughes, M.	1991	GENERAL EQUILIBRIUM OF A REGIONAL ECONOMY WITH A FINANCIAL SECTOR–PART I: AN ACCOUNTING FRAMEWORK WITH BUDGET AND BALANCE SHEET LINKAGES	Journal of Regional Science	journal
[truncated: 46 more columns]

## Sheet: Figures
		City (and subnational)	National	Global (and supranational)	Reviews and conceptual papers	total
	2012	0	1	0	1	2										urban circularity practices
	2013	0	0	0	2	2										Urban Mining	18
	2014	0	1	0	1	2										Regeneration	0
	2015	0	1	1	0	2										Substitution	1
	2016	0	1	1	0	2										Virtualisation	0
	2017	4	3	1	1	9
	2018	0	4	3	3	10
	2019	4	3	8	3	18										Planningand policy making
	2020	8	6	5	5	24										Enabling spatial strategies	1
	2021	28	13	9	11	61										enabling infrastructure	0
	total	44	33	28	27
						132
																critical studies
																analytical unit (administration)	3
																environmental impact studies
																greenhouse gases	8
																waste production	24
																energy consumption	0
																pollution	1
		Spatially explicit	Not
	Subnational (city)	22	15
	National		26
	Global		20
	Relevant studies	132
	Not relevant studies	130
	Urban spatially explicit				National spatially explicit					Supranational spatially explicit					Review spatially explicit
	Yes	24			Yes	2				Yes	0				Yes	0
	No	20			No	31				No	28				No	27

## Sheet: Operational rules
	year X - year Y	time series, from year X until year Y
	year X, year Y	two snapshots
	Interpretion of the categories and codes
	MS stock terminology	bottom up	starts from counting every piece of product or building that contain the material, investigates the material intensity for that product/building, and then multiply the amount with the intensity, and make a sum of it all
		top down	estimatng stocks by using the historical consumption or demand of materials (statistics) and a life-time function
		dynamic
		static
		end of use: residential	examples (of descriptions in articles) :
		end of use industrial	examples: factories, ports,
		end of use: infrastructure	examples: transportation facilities, infrastructure,
